# Supplementary material for: Short-Term Aerobic Exercise Did Not Change Telomere Length While It Reduced Testosterone Levels and Obesity Indexes in PCOS: A Randomized Controlled Clinical Trial Study
Source: Int J Environ Res Public Health. 2021 Oct 27;18(21):11274. doi: 10.3390/ijerph182111274 (PMC8582753; doi:10.3390/ijerph182111274)
Supplement: Supplementary file 1 [file ijerph-18-11274-s001.zip]

Archive with 1 entries (1 files):
- ijerph-1432642-supplementary.pdf
